# Supplementary material for: Exploring Amantadine Derivatives as Urease Inhibitors: Molecular Docking and Structure–Activity Relationship (SAR) Studies
Source: Molecules. 2021 Nov 25;26(23):7150. doi: 10.3390/molecules26237150 (PMC8658948; doi:10.3390/molecules26237150)
Supplement: Supplementary file 1 [file molecules-26-07150-s001.zip]

Archive with 1 entries (1 files):
- molecules-1415374-supplementary.pdf
